# Supplementary material for: Epimutations: raw material for evolution?
Source: EMBO J. 2026 Jan 6;45(6):1852–64. doi: 10.1038/s44318-025-00682-z (PMC12993070; doi:10.1038/s44318-025-00682-z)
Supplement: Supplementary file 2 — Box Figure 3 source data [file 44318_2025_682_MOESM2_ESM.txt]

s=0.9	s=0.6	s=0.1	s=0 (neutral)
1	70	37.1	23.7	20.5
2	94.1	65.1	40.4	32
3	95.8	76.1	53.3	40.4
4	96.7	81.8	59.1	43.6
5	96.6	84.7	63	46.2
6	97.2	85	66.7	44.5
7	97.1	87.9	66.6	46.8
8	97.1	86.4	65.3	47.6
9	96.3	83.5	64	47.7
10	97	86.9	66.5	48
11	97.8	86.9	68.1	48.1
12	96.1	84.5	68.6	47.1
13	96.5	84.9	67.5	50.3
14	96.9	85.1	66.6	49.8
15	96.7	85.8	66.8	51.9
16	96.3	85.1	65.3	52.4
17	96.4	84.3	66.9	53.5
18	96.9	85.1	66.3	55.5
19	96.5	85.1	65.3	52.5
20	96.7	86.3	64.7	51
21	96.5	86.8	63.4	49.5
22	97.3	86.3	66.2	48.3
23	97.9	86.6	65.3	49.4
24	97	86.8	62.9	50
25	96.7	83.8	65.1	49.4
26	96.9	85.8	62.6	50.2
27	95.7	86.9	65.5	50.9
28	96.6	85.9	64.8	50.4
29	97	85.8	67.3	51.9
30	96.8	84.3	66.7	53
31	97.2	86.3	66.4	50.9
32	96.9	86.2	64	50.3
33	97	85.3	63.9	50.5
34	96.8	84.9	65.7	48.2
35	96.7	83.5	64.6	50.9
36	96.8	84.8	66.9	48.4
37	96.9	86.5	63.8	46.2
38	96	85.3	62.6	46
39	97.1	85.9	64.1	47.8
40	98.1	87.1	64	47.6
41	97.3	88.2	65.8	44.4
42	96.5	85.1	65.5	45.2
43	96.6	86.8	67.3	48
44	97	86.6	67	45.8
45	96.4	87.3	65.9	47.8
46	97.3	87.4	64.9	50.9
47	96.5	87	66.7	50.6
48	97.2	88.2	65.6	50.6
49	96.5	86.8	66.9	49.6
50	97.8	86.8	67.7	49.3
51	97.2	85.6	66.1	47.4
52	97	85	65.3	49.2
53	96	85	65	54.5
54	97	86.6	67.7	52.5
55	96.8	86.3	68	52
56	97.4	87.8	69.2	50.8
57	96.8	87.9	68.6	51.5
58	97.1	87.5	66.4	52.1
59	96.8	86.2	67	51.5
60	96.7	86	67.5	49.1
61	96.8	85.5	64.3	50.3
62	96.5	86	63.5	48.1
63	97.8	85.8	63.7	48.1
64	96.7	83.8	61.6	49
65	97.8	86.6	64.6	48.4
66	97.2	86.9	63.1	49.9
67	97.4	84.3	64	47.2
68	97	85.9	64.7	47.1
69	97	84.4	62.9	49.4
70	95.3	84.1	63.6	51.4
71	97.4	86	64.9	52
72	98.5	86.2	66.2	50.2
73	97.6	87.6	65.6	48.3
74	96.9	87.7	63.5	47.5
75	97.2	87.3	65.2	49.7
76	96.4	86.3	67.3	50.1
77	96.9	88.3	64	51.9
78	97.1	86.7	62.3	48.6
79	96.6	86.3	64.3	50.7
80	96.6	85	64.2	48
81	96.6	84	65.2	47.7
82	97.7	85.8	65.1	48.5
83	97.3	86.1	64.7	47.8
84	97.2	87.9	65.2	50.2
85	97.3	85.9	62.7	50.7
86	97.5	84.8	61	50
87	97.5	86.7	62.1	49.9
88	97.1	86.6	63.7	52.1
89	96.7	85.7	65.2	50.3
90	97.5	87.6	64.6	50.1
91	97.1	87	64	50.3
92	96.9	85.7	64.4	47.9
93	97.3	85.1	67.9	49
94	96.9	86.2	68.9	49.5
95	96.4	86.3	66.3	49.4
96	96.6	86.9	64.5	49.2
97	96.9	87.2	64	47.3
98	97	85.7	65.1	47.6
99	97.2	85.6	64.9	50.6
100	97	86.3	66.9	49.5
101	96.1	85.7	66	50.2
102	97.6	85.4	67	50.2
103	97	84.4	63.2	49.4
104	96.9	85.8	63.2	51.3
105	97.2	88.5	64.3	52.1
106	97.1	86.5	65.2	50.4
107	97.7	84.9	66.2	48
108	97	86.3	63.2	50.9
109	97	86.7	64.7	49.5
110	97.2	87.6	64.6	47.5
111	97.2	84.9	65.7	50.5
112	97.5	84.3	67.5	51.1
113	97.5	84	66.1	49.2
114	96.5	85.6	67.9	51.3
115	96.2	86.7	67	51
116	96.9	87.8	64.3	51.5
117	97	85.5	64.5	50.5
118	97	84.9	64	47.9
119	97.3	85.3	63.8	48
120	97.6	86.1	67	46.1
121	97.1	86.1	63.8	48.3
122	96.7	87.4	64.7	47.8
123	97.6	86.2	65.7	48.6
124	97.3	87.2	65.9	47.1
125	97	86.5	65.3	49
126	97.2	86	65.6	49.8
127	96.7	85.5	64.3	50.5
128	96.8	85.3	66.2	50.1
129	97.5	84.9	63.4	49
130	97	85.2	63.6	47.3
131	96.4	83.7	65.2	50
132	96.8	84.3	64.2	50.4
133	97.3	84.6	62.7	48.7
134	96.6	85.9	61.8	47.5
135	97	85.2	62.5	47.5
136	97	87.2	63.9	46.7
137	97.5	87.7	63.4	47.5
138	97.1	86.3	63.2	50.3
139	96.5	88	63.1	48.9
140	96.3	86.6	62.2	48.9
141	97.6	86.1	60.9	50.5
142	97.4	86.1	63	46.7
143	97.2	86	63	49.7
144	97.4	86.7	62.4	51.2
145	96.8	85.7	64.3	50.5
146	97.6	86.6	65.6	48.6
147	98.1	87.2	67.2	50.7
148	97.1	85.9	66.6	48.2
149	96.9	88.8	65	44.9
150	97.1	87.9	65.5	47.3
151	97.5	88	64.1	49
152	97.5	88	65.3	48.2
153	96.8	85.5	64.2	50.3
154	96.1	87.5	65.9	49.3
155	97.6	86.9	65.9	47.4
156	96.8	86.9	65.8	49.8
157	96.8	86	65.5	49.8
158	96.8	84.9	68.3	48.4
159	98	85.1	67	46.7
160	97.4	84.8	66.7	48.2
161	97.1	83.5	64	49.2
162	96.8	85.6	64.5	46.8
163	96.6	85.6	64.3	49.3
164	96.6	87.4	66.2	49.5
165	97.4	86.3	64.9	52.9
166	96.9	87.6	65.2	50.6
167	97.4	86.9	63.9	50.5
168	97.5	88.2	62.7	47
169	98	86.2	63.4	48.1
170	96.9	86.1	62.5	49.2
171	97.6	85.6	62.1	51.1
172	97.5	85.5	62.9	52.1
173	96.8	86.1	63.4	50.4
174	96.6	85.3	64.3	49
175	96.4	84	66.7	48.2
176	96.6	87.4	66.3	46.7
177	97.5	86.8	63.7	45.9
178	97.9	87.6	64.1	48.4
179	98	86.5	66	51.6
180	97.2	85	61.7	54.1
181	95.7	86.5	62.2	51.9
182	98	85.9	64.9	50.7
183	97.5	85.2	65.4	51.6
184	97.4	85.3	65.8	51.4
185	96.3	84.6	64.9	50.3
186	97.3	85.7	66.3	46.5
187	97.3	88.9	66.7	48.5
188	97.9	85.4	67.7	45.7
189	97.4	84.1	66.2	48.8
190	96.8	87.1	65.4	51.4
191	97.1	86.2	66.8	54.6
192	96.5	86	68	52.2
193	96.4	86.9	68.8	51.1
194	95	87.2	68.7	50.1
195	97.4	87.2	68.6	49.4
196	97.5	86.7	67	48.7
197	97.5	85.3	68.2	53.1
198	97.8	84.9	68.3	49.2
199	97.2	89.8	67.4	46.9
200	97	89.6	64.4	46.3
201	96.5	87.1	65	46.7
202	97.9	85.8	62.4	49.4
203	96.8	85.5	61.9	50.3
204	96	84	62.6	51
205	97	82.6	65.1	49.5
206	97.3	84.5	63.4	52.1
207	96.7	86.2	61.7	49.1
208	96.8	85.7	61	47.8
209	97.3	85.7	62.7	47.2
210	97.3	86.2	64.6	48.8
211	97.2	87.1	64.5	49.9
212	97	86.7	62.6	50.4
213	96.1	87.3	63.6	51.1
214	96.8	85	65.9	49.7
215	97	86.3	63.1	50.4
216	96.4	84.7	65.6	48.4
217	97	83.9	67.7	50.6
218	97.2	85.8	67.6	48.5
219	96.7	83.5	63.9	49.8
220	97.6	84.6	63.1	49.6
221	96.7	83.4	68.6	49.5
222	97.9	85	64.2	50
223	97.2	86	63.6	49.4
224	96.6	84.4	63.2	50
225	96.6	84.8	61.3	48.2
226	96.6	85.7	61.3	47.7
227	97.5	85.6	63.2	49.9
228	97	86.6	63.6	49.3
229	96.4	87	62.7	51.1
230	97.5	87.3	61.9	49.1
231	97	87.4	64.7	50.2
232	96.4	86.8	64	51.6
233	96.4	86.7	63.8	52.9
234	96.9	86.1	65	48.5
235	96.2	85.7	65.2	50.4
236	96.7	86.7	66	49.1
237	97.1	85.9	66.9	49.3
238	97.6	84.4	65.9	50.4
239	97.6	85.6	66.1	51.1
240	96.8	87.2	65.7	50.8
241	96.4	85.8	64.2	49.1
242	97.1	84.4	65.3	47
243	96.3	84.6	64.9	50.9
244	97.5	85.2	66.3	50.8
245	97.5	87	67.1	49.2
246	96.7	87	65.7	49.2
247	97.6	86.2	66.6	47
248	97.6	83.8	66	49.7
249	97.9	87.2	65.4	51.8
250	97.4	84.7	65.9	51.1
251	96.9	83.5	64.2	49.2
252	97.1	85.5	64.2	50.9
253	97.3	86	66.2	48.5
254	96.6	86.2	63.5	48.7
255	96.3	85.8	65.2	49.3
256	96.6	85	64.7	50.7
257	96.7	85.5	65.5	52.6
258	97	87.5	65.7	50.4
259	96.8	86.2	65.8	52.4
260	96.5	86.2	66.2	53.6
261	96.6	87.9	66.7	51.6
262	97	88	64.5	51.4
263	97.5	87.5	65.2	52.5
264	97.3	85.1	65	50.6
265	96.8	86.1	66.9	48.8
266	97.4	85.8	65.5	48.8
267	96	84.2	65.4	49.5
268	97.5	87.2	67.7	49.8
269	96.8	84.3	68.5	51.8
270	96.4	85.6	66.7	51.5
271	96.1	84.7	62.4	51.5
272	97.5	86.4	62.1	49
273	97.7	86.2	62.9	46
274	97.3	86	61.9	47.1
275	97.1	86.9	61.8	48.6
276	97.6	84.7	61	50.8
277	97.4	85.2	61.7	47.2
278	97.5	85.4	64.6	49.5
279	97.4	84.9	65.6	47.7
280	97.3	85.8	67.9	48
281	97.2	84.6	67.1	49.6
282	96.5	85.7	66.6	47.2
283	96.8	85.8	67.4	49.1
284	97.2	85.4	65.9	51.3
285	96.4	85.1	62.4	49.2
286	96.6	86.9	63.2	50.7
287	97.1	84.6	63.6	48.7
288	96.1	84.6	66.9	47.9
289	96.5	85.2	66.2	47.6
290	97.3	84.9	66.1	46.6
291	96.7	84.6	64.1	49.5
292	97.1	83.7	63.7	48.7
293	96.7	84.3	64.2	48
294	96.8	85	63.3	48.7
295	97.3	85.2	64.7	49.8
296	97.4	86.4	63.5	51.5
297	97	84.2	64.4	51.2
298	97.1	83.6	66.1	50.8
299	96.9	83.9	65.3	50.6
300	96.2	86	62.5	48.4
301	96.4	85.3	64.4	46.1
302	97.1	86.8	66.9	44.6
303	97.2	87.2	68.5	45.2
304	97.1	85	68.5	45.7
305	97	84.2	67.7	48.3
306	96.2	86.2	63.2	47.4
307	97.3	84.9	64.5	49.6
308	96.4	86.3	65.6	51
309	96.2	85.6	65.1	49.6
310	96.4	86	67.6	50.9
311	97.2	84.9	69.2	49
312	97.3	83.3	68.8	49.4
313	96.4	85.7	66.7	50.5
314	96.8	85.3	65.6	50.4
315	96.7	86.2	62.8	48.7
316	96.8	84.5	64.2	49.5
317	96.5	85.6	64.2	47.5
318	96.1	88	64.1	48.4
319	96.7	86	62.4	47.8
320	97.4	86.1	65.2	50.3
321	95.6	86.7	62.2	49.8
322	97.6	87	64	53.9
323	97.3	86	64.4	51.1
324	97.3	88.6	66.6	48
325	97.3	88.1	69.3	47.4
326	96.3	87.3	69.3	51
327	96.2	86.3	65.5	49
328	98	86.3	63.2	50.3
329	96.1	87.3	62.9	50.2
330	96.8	86.1	64.5	51.4
331	97.3	85.4	66	51
332	97.5	84.1	67.3	52.1
333	97.2	84.4	66.1	50.4
334	97.7	85.9	64.1	49.9
335	96.5	84.5	65.6	49.6
336	95.8	85.5	65.3	50.8
337	97.1	85.5	66.5	49
338	96.6	85.2	66.9	50.6
339	96.9	84.1	65.6	50.1
340	96.9	86.1	65	50.1
341	96.6	86.8	64.5	51.9
342	98	87	64	51.6
343	97.7	86.4	63.9	51
344	96.7	87.1	65	54.4
345	98.2	85.9	65.5	53.4
346	97.8	84.6	64.3	52.4
347	97.3	86.2	63.6	54.5
348	96.9	86.1	65.6	48.7
349	96.9	85.8	64.1	46.8
350	97	87.4	63.9	45.7
351	96.9	86.9	64.5	44.2
352	96.6	85.1	65	49
353	97	84.8	65.4	49.7
354	97.6	86.6	68.6	49.6
355	96.7	87.2	69.1	50.4
356	96.7	84.9	67.1	49.8
357	97.4	87.7	67	49
358	97.2	87.5	64.4	50.8
359	96.5	87.6	63.5	50.7
360	96.1	85.1	64.4	48.7
361	96.8	87	64.2	48.8
362	96.8	84.6	66.7	48.2
363	97.3	86.8	65	47.3
364	97	87.5	64.8	47.9
365	96.3	87.2	63.8	51.1
366	96	87.1	65.4	50.1
367	95.7	82.9	65.6	50.8
368	96.7	83.4	65.8	51.8
369	96.6	85.4	67.3	49
370	96.7	84.5	67.3	47.8
371	97.5	85.7	65.2	47.2
372	97.1	86	66	49.6
373	97.3	87.3	66.3	49
374	96.8	86.7	66	49.7
375	97.3	87.4	65.8	49.5
376	96.5	86.9	65	49
377	97.8	88.3	63	49.1
378	96.7	85.2	64.6	51.2
379	97.7	85	64.8	51.8
380	97.5	85.8	66.7	52.5
381	97.4	84.9	65.3	50.9
382	96.9	85.9	65.2	53
383	98	85.3	66.3	49.5
384	96.3	85.2	67.1	52.2
385	96.9	85.4	66.5	51.2
386	96.7	86.2	67.4	50.1
387	97	84.6	68	48.6
388	97.6	85.7	65.7	50.6
389	96.9	84.6	65.5	47.9
390	96.6	85.9	65.5	45.5
391	96.3	85.7	61.6	46.7
392	96.6	85.8	61.3	47.5
393	97.6	87.4	64	48
394	97.7	86.9	63.6	48.9
395	97.8	84.2	65.3	51.4
396	97.5	83.8	62.8	51.6
397	97.7	84.7	62.4	50.8
398	97.2	86.8	67	51.7
399	96.5	87.8	66.5	52.1
400	97.3	85.5	63.1	52
401	97.6	86	63.6	49.8
402	96.9	86.4	63.1	50.2
403	97.6	86.6	65.5	51.5
404	96.8	87.9	65.5	49.9
405	97	85.8	68.4	51
406	97.2	85.2	66.6	51.4
407	97.2	85.3	64.6	52.8
408	97.3	87	64.1	50.6
409	96.5	86	64.2	49.2
410	97.1	86.5	63.8	49.5
411	97.3	85.9	64.1	51.6
412	96	87.6	65.2	51.4
413	96.5	85.4	64.4	50.8
414	96.6	86	64.8	49.2
415	97	84.9	65.5	48.9
416	96.9	84.6	66.1	48.3
417	96.7	85.1	65	49
418	97.5	86.3	62.7	50.7
419	97.3	86.1	64.7	52.5
420	97.8	85.8	65.6	51.8
421	96.7	86.1	64.7	49.8
422	96.6	86.3	65.6	49.6
423	97.2	85.8	64.6	48.9
424	96.8	86.3	64.3	49.8
425	96.9	85.8	66.7	51
426	97.6	85.3	67	49.4
427	96.8	85.6	64.2	50.3
428	97	86.6	64.3	51.8
429	96.8	86.1	65.4	51
430	97.7	85.7	67.6	51.3
431	97.2	86.3	65.9	54.5
432	96.8	86.5	64.1	51.9
433	97.1	84.9	64.5	52.8
434	96.4	87.9	64.7	54.7
435	96.4	88.3	65.9	52.4
436	96.3	87.3	65.8	49.3
437	97	86.9	67	50.1
438	96.7	87.8	63.2	50
439	97.9	88.1	63.5	50.4
440	97.3	86.1	61.6	47.6
441	96.3	86.6	66.3	46.7
442	96.9	87.4	69	47.2
443	97.8	85.9	69.3	49.1
444	97.1	84.2	65.6	48.9
445	96.5	83.8	65.1	50.7
446	97.5	84.9	66	49.4
447	97.9	86.2	65.3	50.9
448	97.4	85.7	67.7	48.7
449	96.5	86	67.3	47.8
450	95.9	84.2	67.6	47.2
451	97	89	67.6	45.9
452	96.5	86.9	67.7	47.8
453	96.8	88.2	65.8	47.9
454	97.3	89.3	65.1	48.9
455	97	88.6	65.6	46.3
456	97.8	87	65.4	49.4
457	97.9	86	66.9	48
458	97.2	83.8	65.5	49.2
459	97.1	86	64.6	51.3
460	96.8	85.4	66.6	52
461	98.1	83.8	65.3	49.8
462	97.3	84.9	67.3	50.1
463	97.5	86.2	64.5	50.2
464	96.8	87	66.2	50.4
465	97.3	88.3	67.4	51.3
466	96.6	87.1	64.6	51.2
467	96.6	85	63.5	50.4
468	96.6	86.9	64.1	50.9
469	96.6	86.6	63.1	51.6
470	97.3	85.1	65.3	51.3
471	96.9	85.6	62.1	52
472	96.7	84.2	60.4	54.3
473	97	87.8	62.9	50.1
474	97.6	86.3	67.2	46.2
475	97	83.5	66.6	46.7
476	97.7	84.8	68.9	47.6
477	96.1	84.8	68.5	49
478	97.3	85.1	67	51.8
479	97.8	84.5	65.5	50
480	97.1	85.1	63.3	48.5
481	96.9	85.9	65.6	49.2
482	96.9	87.4	64.4	50.5
483	97.2	87.3	64	48.7
484	97.6	85.4	63.4	48.9
485	96.7	85.4	63.5	50.9
486	96.3	88.1	63	52.5
487	97.2	85.3	64.1	50.9
488	96.5	87.1	65.2	47.8
489	96.7	85.6	63.2	47.9
490	95.8	84.1	65.8	49.3
491	96.3	86.3	67.2	48.9
492	97.1	86.2	65.3	51.1
493	96.1	88.1	64.3	49.7
494	96	87.9	65.9	48.8
495	96.5	87.5	64.1	50.2
496	97.1	87.2	66.7	49.2
497	97.9	84	66.1	51.3
498	96.9	87.1	62.8	49.3
499	97.8	87.6	65.3	51.3
500	96.6	85.5	65.3	49.3
