# Supplementary material for: Epimutations: raw material for evolution?
Source: EMBO J. 2026 Jan 6;45(6):1852–64. doi: 10.1038/s44318-025-00682-z (PMC12993070; doi:10.1038/s44318-025-00682-z)
Supplement: Supplementary file 3 — Box Figure 2 source data [file 44318_2025_682_MOESM3_ESM.txt]

s=0.9	s=0.6	s=0.1	s=0 (neutral)
1	9	2.4	0.9	1
2	48	5	0.8	1.4
3	89	12.6	1.2	2
4	98.9	26.2	1.6	1.8
5	99.9	43.1	2.6	2.5
6	100	65.2	3.8	2.4
7	100	79.6	5.1	2.2
8	100	84.6	6.7	2.4
9	100	87.6	7.7	2
10	100	88.9	11	2.2
11	100	89.7	13	1.4
12	100	90	15.3	1.8
13	100	90	16.1	1.9
14	100	90	17.2	2.9
15	100	90	19.3	3.2
16	100	90	21.2	2.8
17	100	90	24.5	2.7
18	100	90	26.4	2.1
19	100	90	28.2	1.9
20	100	90	30.9	1.9
21	100	90	33.6	2.1
22	100	90	35.8	2
23	100	90	37.4	1.5
24	100	90	39.9	1
25	100	90	42.4	0.8
26	100	90	43.8	0.9
27	100	90	45.7	1.2
28	100	90	47.5	1.2
29	100	90	48.1	0.8
30	100	90	50.3	0.7
31	100	90	51	0.5
32	100	90	51.6	0.7
33	100	90	52.6	0.7
34	100	90	54.7	0.9
35	100	90.1	54.2	0.6
36	100	90.4	54.5	0.9
37	100	91.7	55.4	1.1
38	100	93.6	56.5	0.6
39	100	95.9	56.8	0.8
40	100	97.6	57.4	0.6
41	100	98.9	58.4	0.4
42	100	99.6	58.7	0.5
43	100	99.9	58.8	0.4
44	100	99.8	59.4	0.3
45	100	99.8	59.9	0.4
46	100	100	60.7	0.4
47	100	100	61.3	0.6
48	100	100	62.8	0.6
49	100	100	63.3	0.4
50	100	100	64.9	0.3
51	100	100	65.4	0.4
52	100	100	66.6	0.2
53	100	100	67.6	0.1
54	100	100	68.4	0.2
55	100	100	68.9	0.6
56	100	100	68.8	0.9
57	100	100	70.3	1.2
58	100	100	70.5	1.8
59	100	100	69.9	1.7
60	100	100	70.7	1.8
61	100	100	71.9	1.5
62	100	100	71.9	1.5
63	100	100	71.9	1.9
64	100	100	73.7	1.3
65	100	100	74.8	1.1
66	100	100	75.8	1.2
67	100	100	76.8	1.2
68	100	100	77	1.3
69	100	100	77.6	1
70	100	100	77.4	1.3
71	100	100	77.1	1.9
72	100	100	77.6	2.1
73	100	100	78.2	2.1
74	100	100	78.6	1.6
75	100	100	78.3	1.6
76	100	100	78.7	1.7
77	100	100	79.1	1.9
78	100	100	79.6	1.7
79	100	100	79.9	1.9
80	100	100	79.9	1.9
81	100	100	79.9	1.9
82	100	100	79.9	1.3
83	100	100	79.9	0.9
84	100	100	80	0.9
85	100	100	80	1.3
86	100	100	80	1.2
87	100	100	80	1.2
88	100	100	80	0.6
89	100	100	80	0.6
90	100	100	80	0.8
91	100	100	80	1.3
92	100	100	80	1.1
93	100	100	80	0.5
94	100	100	80	0.4
95	100	100	80	0.6
96	100	100	80	0.7
97	100	100	80	0.7
98	100	100	80	1
99	100	100	80	0.7
100	100	100	80	0.5
101	100	100	80	0.8
102	100	100	80	1.2
103	100	100	80	1
104	100	100	80	1.1
105	100	100	80	0.9
106	100	100	80	1
107	100	100	80	0.7
108	100	100	80.1	1.2
109	100	100	80.3	1.1
110	100	100	80.9	1.2
111	100	100	81.1	1.6
112	100	100	81.5	2.4
113	100	100	82.2	3.1
114	100	100	82.3	2.6
115	100	100	82.6	2.5
116	100	100	84.2	3.3
117	100	100	84.8	3.3
118	100	100	85.5	3.2
119	100	100	86.6	3
120	100	100	87.6	2.8
121	100	100	89.3	3.2
122	100	100	90.7	3.1
123	100	100	92.5	3.5
124	100	100	93	4.1
125	100	100	94.1	4.2
126	100	100	94.8	3.8
127	100	100	95.9	4
128	100	100	96.3	4.3
129	100	100	97	3.7
130	100	100	97.1	3.5
131	100	100	98.4	3.6
132	100	100	98.5	3.2
133	100	100	98.1	3.4
134	100	100	98.1	3.8
135	100	100	98.6	4.4
136	100	100	99.4	3.9
137	100	100	99.6	4.4
138	100	100	99.8	4.7
139	100	100	99.8	4.9
140	100	100	99.8	4.8
141	100	100	99.9	5.8
142	100	100	99.8	5.7
143	100	100	99.7	7
144	100	100	99.7	6.9
145	100	100	99.8	6.8
146	100	100	99.9	6.3
147	100	100	99.9	6.4
148	100	100	100	5.9
149	100	100	100	5.6
150	100	100	100	4.6
151	100	100	100	4.6
152	100	100	100	2.8
153	100	100	100	2.9
154	100	100	100	2.7
155	100	100	100	3.6
156	100	100	100	3.7
157	100	100	100	3.5
158	100	100	100	4.1
159	100	100	100	3.8
160	100	100	100	3.5
161	100	100	100	4.3
162	100	100	100	4.9
163	100	100	100	5.3
164	100	100	100	4.6
165	100	100	100	4.6
166	100	100	100	5.2
167	100	100	100	5.1
168	100	100	100	5.3
169	100	100	100	5.2
170	100	100	100	5.7
171	100	100	100	5.5
172	100	100	100	5.9
173	100	100	100	7.2
174	100	100	100	7.8
175	100	100	100	8
176	100	100	100	7.8
177	100	100	100	8.5
178	100	100	100	8.4
179	100	100	100	8.4
180	100	100	100	7.8
181	100	100	100	7.6
182	100	100	100	7.7
183	100	100	100	8.2
184	100	100	100	7.5
185	100	100	100	7.2
186	100	100	100	7.2
187	100	100	100	6.7
188	100	100	100	7.3
189	100	100	100	8.8
190	100	100	100	8.7
191	100	100	100	8
192	100	100	100	9.1
193	100	100	100	9.4
194	100	100	100	10.2
195	100	100	100	10.7
196	100	100	100	10.6
197	100	100	100	11
198	100	100	100	11.2
199	100	100	100	10.8
200	100	100	100	9.6
201	100	100	100	10.1
202	100	100	100	9.8
203	100	100	100	9.4
204	100	100	100	8.5
205	100	100	100	8.7
206	100	100	100	9
207	100	100	100	9
208	100	100	100	8.4
209	100	100	100	8.8
210	100	100	100	9.8
211	100	100	100	10.4
212	100	100	100	10.7
213	100	100	100	11.3
214	100	100	100	11.4
215	100	100	100	11.5
216	100	100	100	11.3
217	100	100	100	11.1
218	100	100	100	11.7
219	100	100	100	11.2
220	100	100	100	10.5
221	100	100	100	10.5
222	100	100	100	11.4
223	100	100	100	10.9
224	100	99.9	100	10.6
225	100	99.8	100	10.2
226	100	100	100	11.3
227	100	100	100	11.3
228	100	100	100	11.4
229	100	100	100	11.6
230	100	100	100	11.3
231	100	100	100	10.9
232	100	100	100	10.4
233	100	100	100	10.3
234	100	100	100	10.2
235	100	100	100	9.8
236	100	100	100	9.5
237	100	100	100	10
238	100	100	100	9.4
239	100	100	100	9.7
240	100	100	100	10
241	100	100	100	8.6
242	100	100	100	7.5
243	100	100	100	7.3
244	100	100	100	7.2
245	100	100	100	7.9
246	100	100	100	6.9
247	100	100	100	6.7
248	100	100	100	6.3
249	100	100	100	6
250	100	100	100	5.8
251	100	100	100	5.3
252	100	100	100	5.8
253	100	100	100	5.7
254	100	100	100	5.6
255	100	100	100	5.6
256	100	100	100	5.6
257	100	100	100	5.7
258	100	100	100	5.4
259	100	100	100	5.1
260	100	100	100	4.4
261	100	100	100	4.1
262	100	100	100	4.3
263	100	100	100	4.1
264	100	100	100	3.4
265	100	100	100	2.9
266	100	100	100	3
267	100	100	100	2.5
268	100	100	100	2.5
269	100	100	100	3
270	100	100	100	3.9
271	100	100	100	3.7
272	100	100	100	3.3
273	100	100	100	2.7
274	100	100	100	2.4
275	100	100	100	1.9
276	100	100	100	1.8
277	100	100	100	1.8
278	100	100	100	1.5
279	100	100	100	1.6
280	100	100	100	1.9
281	100	100	100	2.4
282	100	100	100	2.1
283	100	100	100	2.1
284	100	100	100	2.9
285	100	100	100	3.2
286	100	100	100	3.7
287	100	100	100	3.7
288	100	100	100	4.4
289	100	100	100	4.6
290	100	100	100	5.3
291	100	100	100	4.8
292	100	100	100	4.7
293	100	100	100	5
294	100	100	100	5.4
295	100	100	100	6.6
296	100	100	100	6.2
297	100	100	100	5.8
298	100	100	100	6.3
299	100	100	100	6.4
300	100	100	100	6.1
301	100	100	100	5.7
302	100	100	100	5.1
303	100	100	100	5.3
304	100	100	100	6.6
305	100	100	100	6.7
306	100	100	100	7.4
307	100	100	100	8.3
308	100	100	100	7.9
309	100	100	100	7.9
310	100	100	100	9.1
311	100	100	100	8.3
312	100	100	100	8.1
313	100	100	100	7.9
314	100	100	100	7.8
315	100	100	100	7.6
316	100	100	100	7.3
317	100	100	100	8.1
318	100	100	100	7.3
319	100	100	100	8.4
320	100	100	100	9.5
321	100	100	100	9
322	100	100	100	9.3
323	100	100	100	8.7
324	100	100	100	7.9
325	100	100	100	8.1
326	100	100	100	7.9
327	100	100	100	8
328	100	100	100	8.4
329	100	100	100	8.7
330	100	100	100	9.7
331	100	100	100	11
332	100	100	100	10.9
333	100	100	100	10.4
334	100	100	100	9.9
335	100	100	100	9.7
336	100	100	100	9.3
337	100	100	100	9.3
338	100	100	100	9.9
339	100	100	100	10.9
340	100	100	100	11.4
341	100	100	100	11.6
342	100	100	100	12.6
343	100	100	100	13.5
344	100	100	100	13.4
345	100	100	100	13.2
346	100	100	100	13.1
347	100	100	100	13.7
348	100	100	100	14
349	100	100	100	14.5
350	100	100	100	14.4
351	100	100	100	14.9
352	100	100	100	15.1
353	100	100	100	15.5
354	100	100	100	15.3
355	100	100	100	14.9
356	100	100	100	14.1
357	100	100	100	13.4
358	100	100	100	12.8
359	100	100	100	10.6
360	100	100	100	11.2
361	100	100	100	11.2
362	100	100	100	11
363	100	100	100	11
364	100	100	100	10.3
365	100	100	100	9.8
366	100	100	100	10.3
367	100	100	100	10.5
368	100	100	100	10.5
369	100	100	100	10.1
370	100	100	100	9.8
371	100	100	100	9.5
372	100	100	100	8.9
373	100	100	100	9
374	100	100	100	9.3
375	100	100	100	9.6
376	100	100	100	9.9
377	100	100	100	9.6
378	100	100	100	9.3
379	100	100	100	9.4
380	100	100	100	9.3
381	100	100	100	9.4
382	100	100	100	9.6
383	100	100	100	9.6
384	100	100	100	9.3
385	100	100	100	9
386	100	100	100	9
387	100	100	100	9
388	100	100	100	9.2
389	100	100	100	9.3
390	100	100	100	8.9
391	100	100	100	9.6
392	100	100	100	9.9
393	100	100	100	9.9
394	100	100	100	9.6
395	100	100	100	10.2
396	100	100	100	8.9
397	100	100	100	9.2
398	100	100	100	10.2
399	100	100	100	9.6
400	100	100	100	10.1
401	100	100	100	10.9
402	100	100	100	11.2
403	100	100	100	11.1
404	100	100	100	10.7
405	100	100	100	10.6
406	100	100	100	10.4
407	100	100	100	10.7
408	100	100	100	10.7
409	100	100	100	10.4
410	100	100	100	10.6
411	100	100	100	10.6
412	100	100	100	10.6
413	100	100	100	10.3
414	100	100	100	10.2
415	100	100	100	10
416	100	100	100	10.2
417	100	100	100	10.4
418	100	100	100	10.5
419	100	100	100	10
420	100	100	100	10
421	100	100	100	10
422	100	100	100	10
423	100	100	100	10
424	100	100	100	10
425	100	100	100	10
426	100	100	100	10
427	100	100	100	10
428	100	100	100	10
429	100	100	100	10
430	100	100	100	10
431	100	100	100	10
432	100	100	100	10
433	100	100	100	10.1
434	100	100	100	10.2
435	100	100	100	10.1
436	100	100	100	10.3
437	100	100	100	10.6
438	100	100	100	10.8
439	100	100	100	10.6
440	100	100	100	11.4
441	100	100	100	11.2
442	100	100	100	12
443	100	100	100	12.8
444	100	100	100	12.5
445	100	100	100	12.4
446	100	100	100	12.8
447	100	100	100	11.7
448	100	100	100	11.8
449	100	100	100	11.2
450	100	100	100	11.4
451	100	100	100	11.9
452	100	100	100	12.9
453	100	100	100	13.5
454	100	100	100	13.4
455	100	100	100	13.1
456	100	100	100	13.5
457	100	100	100	14.3
458	100	100	100	14
459	100	100	100	14
460	100	100	100	13.7
461	100	100	100	14.1
462	100	100	100	13.5
463	100	100	100	12.8
464	100	100	100	12.9
465	100	100	100	13.8
466	100	100	100	13.3
467	100	100	100	13.9
468	100	100	100	13.6
469	100	100	100	12.7
470	100	100	100	13.3
471	100	100	100	13.2
472	100	100	100	13.3
473	100	100	100	13.1
474	100	100	100	13.1
475	100	100	100	13.5
476	100	100	100	13.8
477	100	100	100	13.6
478	100	100	100	13.5
479	100	100	100	13.8
480	100	100	100	14.1
481	100	100	100	15
482	100	100	100	16
483	100	100	100	16.3
484	100	100	100	16
485	100	100	100	15.2
486	100	100	100	14.6
487	100	100	100	14.8
488	100	100	100	14.4
489	100	100	100	14.6
490	100	100	100	15.1
491	100	100	100	15
492	100	100	100	14.8
493	100	100	100	15.3
494	100	100	100	16.9
495	100	100	100	16.2
496	100	100	100	16.4
497	100	100	100	16.4
498	100	100	100	16.5
499	100	100	100	16.5
500	100	100	100	17
